# Supplementary material for: Mechanisms of soil macrofauna community sustainability in temperate rice-growing systems
Source: Sci Rep. 2019 Jul 15;9:10197. doi: 10.1038/s41598-019-46733-4 (PMC6629642; doi:10.1038/s41598-019-46733-4)
Supplement: Supplementary file 2 — Table S3 [file 41598_2019_46733_MOESM2_ESM.xlsx]

## Sheet: Abundance and trait composition
Mechanisms of soil macrofauna community sustainability in temperate rice-growing systems Daniil I. Korobushkin1*, Konstantin B. Gongalsky1,2, Anastasia Yu. Gorbunova1,2, Dmitry M. Palatov1,2, Sergey V. Shekhovtsov3,4, Andrei V. Tanasevitch1, Julia S. Volkova5, Sanal N. Chimidov6, Elvira B. Dedova7, Valery A. Ladatko8, Tatiana V. Sunitskaya9 Katharina John10, Ruslan A. Saifutdinov1,11 and Andrey S…
Supplementary material.
Table S3. Abundance and trait composition of soil macrofauna taxa.
							Krasnodar Krai					Kalmykia					Primorsky Krai
Class	Order*	Family	Species	Trophic groups of macrofauna	Vertical distribution of macrofauna	Mobility groups of macrofauna	Region-specific flood tolerance and colonization ability**	Rice paddy	Upland crop field	Bund	Control site	Region-specific flood tolerance and colonization ability**	Rice paddy	Upland crop field	Bund	Control site	Region-specific flood tolerance and colonization ability**	Rice paddy	Upland crop field	Bund	Control site
Arachnida	Araneae	Clubionidae	Clubiona gen. sp.	Predators	Aboveground	Mobile	-	0	0	0	0	-	0	0	0	0	Fl.-intolerant, quick	0	2,1±2,1	0	0
Arachnida	Araneae	Dictynidae	Argenna patula (Simon, 1874)	Predators	Aboveground	Mobile	Fl.-intolerant, slow	0	0	0	7,1±7,1	-	0	0	0	0	-	0	0	0	0
Arachnida	Araneae	Gnaphosidae	Civizelotes pygmaeus (Miller, 1943)	Predators	Aboveground	Mobile	Fl.-intolerant, slow	0	0	0	7,1±7,1	-	0	0	0	0	-	0	0	0	0
Arachnida	Araneae	Gnaphosidae	Gnaphosa bicolor (Hahn, 1833)	Predators	Aboveground	Mobile	-	0	0	0	0	Fl.-intolerant, slow	0	0	5,3±5,3	0	-	0	0	0	0
Arachnida	Araneae	Gnaphosidae	Gnaphosa lucifuga (Walckenaer, 1802)	Predators	Aboveground	Mobile	-	0	0	0	0	Fl.-intolerant, slow	0	0	0	2,7±2,7	-	0	0	0	0
Arachnida	Araneae	Gnaphosidae	Gnaphosidae gen. sp.	Predators	Aboveground	Mobile	Fl.-intolerant, slow	0	0	2,1±2,1	0	-	0	0	0	0	Fl.-intolerant, quick	0	4,2±2,6	17,7±9,4	3,5±6,1
Arachnida	Araneae	Gnaphosidae	Zelotes prishutovae Ponomarev & Tsvetkov, 2006	Predators	Aboveground	Mobile	Fl.-intolerant, slow	0	0	8,5±8,5	0	-	0	0	0	0	-	0	0	0	0
Arachnida	Araneae	Hahniidae	Hahnia gen. sp.	Predators	Aboveground	Mobile	-	0	0	0	0	-	0	0	0	0	Fl.-intolerant, slow	0	0	7,1±7,1	0
Arachnida	Araneae	Hahniidae	Hahnia nava (Blackwall, 1841)	Predators	Aboveground	Mobile	Fl.-intolerant, slow	0	0	2,1±2,1	0	-	0	0	0	0	-	0	0	0	0
Arachnida	Araneae	Hahniidae	Hahnia sp.	Predators	Aboveground	Mobile	-	0	0	0	0	-	0	0	0	0	Fl.-intolerant, slow	0	0	0	3,5±6,1
Arachnida	Araneae	Linyphiidae	Agyneta nigra (Oi, 1960)	Predators	Aboveground	Mobile	-	0	0	0	0	-	0	0	0	0	Fl.-intolerant, quick	0	2,1±2,1	0	0
Arachnida	Araneae	Linyphiidae	Erigone atra Blackwall, 1833	Predators	Aboveground	Mobile	-	0	0	0	0	-	0	0	0	0	Fl.-intolerant, quick	0	4,2±2,6	0	0
Arachnida	Araneae	Linyphiidae	Erigonoplus jarmilae (Miller, 1943)	Predators	Aboveground	Mobile	Fl.-intolerant, slow	0	0	2,1±2,1	0	-	0	0	0	0	-	0	0	0	0
Arachnida	Araneae	Linyphiidae	Gnathonarium dentatum (Wider, 1834)	Predators	Aboveground	Mobile	-	0	0	0	0	-	0	0	0	0	Fl.-tolerant, quick	10,6±6,1	2,1±2,1	0	0
Arachnida	Araneae	Linyphiidae	Halorates inerrans (O.Pickard-Cambridge, 1885)	Predators	Aboveground	Mobile	-	0	0	0	0	-	0	0	0	0	Fl.-intolerant, quick	0	2,1±2,1	0	3,5±6,1
Arachnida	Araneae	Linyphiidae	Linyphiidae gen. sp.	Predators	Aboveground	Mobile	-	0	0	0	0	-	0	0	0	0	Fl.-intolerant, quick	0	2,1±2,1	0	0
Arachnida	Araneae	Linyphiidae	Linyphiidae gen. sp.	Predators	Aboveground	Mobile	Fl.-intolerant, quick	0	3,5±3,5	14,9±7,2	10,6±10,6	Fl.-intolerant, slow	0	0	2,7±2,7	8±5,1	Fl.-intolerant, quick	0	34±21,6	7,1±3,5	17,7±6,1
Arachnida	Araneae	Linyphiidae	Nematogmus sanguinolentus (Walckenaer, 1841)	Predators	Aboveground	Mobile	Fl.-intolerant, slow	0	0	0	3,5±3,5	-	0	0	0	0	-	0	0	0	0
Arachnida	Araneae	Linyphiidae	Oia imadatei (Oi, 1964)	Predators	Aboveground	Mobile	-	0	0	0	0	-	0	0	0	0	Fl.-intolerant, slow	0	0	24,8±12,8	14,2±16,2
Arachnida	Araneae	Linyphiidae	Oreonetides sp.	Predators	Aboveground	Mobile	-	0	0	0	0	-	0	0	0	0	Fl.-tolerant, quick	3,5±3,5	27,6±10,9	14,2±14,2	0
Arachnida	Araneae	Lycosidae	Lycosidae gen. sp.	Predators	Aboveground	Mobile	Fl.-intolerant, slow	0	0	2,1±2,1	7,1±3,5	Fl.-intolerant, quick	0	3,5±3,5	0	2,7±2,7	Fl.-intolerant, quick	0	2,1±2,1	3,5±3,5	31,8±38,3
Arachnida	Araneae	Lycosidae	Pardosa palustris (Linnaeus, 1758)	Predators	Aboveground	Mobile	-	0	0	0	0	Fl.-intolerant, slow	0	0	2,7±2,7	0	-	0	0	0	0
Arachnida	Araneae	Lycosidae	Pirata sp.	Predators	Aboveground	Mobile	-	0	0	0	0	-	0	0	0	0	Fl.-intolerant, quick	0	8,5±6,2	0	0
Arachnida	Araneae	Lycosidae	Trochosa sp.	Predators	Aboveground	Mobile	Fl.-intolerant, slow	0	0	2,1±2,1	0	-	0	0	0	0	Fl.-intolerant, slow	0	0	7,1±7,1	0
Arachnida	Araneae	Lycosidae	Xerolycosa nemoralis (Westring, 1861)	Predators	Aboveground	Mobile	Fl.-intolerant, quick	0	3,5±3,5	0	0	-	0	0	0	0	-	0	0	0	0
Arachnida	Araneae	Phrurolithidae	Phrurolithus gen. sp.	Predators	Aboveground	Mobile	-	0	0	0	0	-	0	0	0	0	Fl.-intolerant, slow	0	0	3,5±3,5	0
Arachnida	Araneae	Phrurolithidae	Phrurolithus sp.	Predators	Aboveground	Mobile	-	0	0	0	0	-	0	0	0	0	Fl.-intolerant, slow	0	0	7,1±3,5	0
Arachnida	Araneae	Salticidae	Salticidae gen. sp.	Predators	Aboveground	Mobile	-	0	0	0	0	-	0	0	0	0	Fl.-intolerant, slow	0	0	3,5±3,5	0
Chilopoda	Geophilomorpha	Dignathodontidae	Henia bicarinata (Meinert, 1870)	Predators	Belowground	Resident	Fl.-intolerant, slow	0	0	4,2±2,6	0	-	0	0	0	0	-	0	0	0	0
Chilopoda	Geophilomorpha	Geophilidae	Geophilidae gen. sp.	Predators	Belowground	Resident	-	0	0	0	0	-	0	0	0	0	Fl.-intolerant, slow	0	0	7,1±3,5	3,5±6,1
Chilopoda	Geophilomorpha	Geophilidae	Pachymerium ferrugineum (C.L. Koch, 1835)	Predators	Belowground	Resident	Fl.-intolerant, slow	0	0	0	31,8±16,2	-	0	0	0	0	-	0	0	0	0
Chilopoda	Geophilomorpha	Schendylidae	Schendyla nemorensis (C.L. Koch, 1837)	Predators	Belowground	Resident	-	0	0	0	0	Fl.-intolerant, slow	0	0	74,3±19,9	34,5±19,1	-	0	0	0	0
Chilopoda	Lithobiomorpha	Henicopidae	Lamyctes emarginatus (Newport, 1844)	Predators	Aboveground	Resident	Fl.-intolerant, slow	0	0	0	17,7±17,7	-	0	0	0	0	-	0	0	0	0
Chilopoda	Lithobiomorpha	Lithobiidae	Lithobiidae juv. 1	Predators	Aboveground	Resident	Fl.-intolerant, slow	0	0	44,6±25,4	81,4±46	-	0	0	0	0	-	0	0	0	0
Chilopoda	Lithobiomorpha	Lithobiidae	Lithobiidae juv. 2	Predators	Aboveground	Resident	-	0	0	0	0	Fl.-intolerant, quick	0	14,2±14,2	5,3±3,1	2,7±2,7	-	0	0	0	0
Chilopoda	Lithobiomorpha	Lithobiidae	Lithobius ferganensis (Trotzina,1894)	Predators	Aboveground	Resident	Fl.-intolerant, slow	0	0	4,2±4,2	38,9±9,4	-	0	0	0	0	-	0	0	0	0
Chilopoda	Lithobiomorpha	Lithobiidae	Lithobius forficatus (Linnaeus,1758)	Predators	Aboveground	Resident	Fl.-intolerant, slow	0	0	4,2±2,6	0	-	0	0	0	0	-	0	0	0	0
Chilopoda	Lithobiomorpha	Lithobiidae	Lithobius mroczkowskii Matic, 1970	Predators	Aboveground	Resident	-	0	0	0	0	-	0	0	0	0	Fl.-intolerant, slow	0	0	3,5±3,5	0
Chilopoda	Lithobiomorpha	Lithobiidae	Lithobius nihamensis (Murakami,1960)	Predators	Aboveground	Resident	-	0	0	0	0	-	0	0	0	0	Fl.-intolerant, slow	0	0	0	7,1±12,3
Chilopoda	Lithobiomorpha	Lithobiidae	Lithobius sp 1	Predators	Aboveground	Resident	-	0	0	0	0	Fl.-intolerant, quick	0	7,1±7,1	0	0	-	0	0	0	0
Chilopoda	Lithobiomorpha	Lithobiidae	Lithobius sp. Kalm. morph 2	Predators	Aboveground	Resident	-	0	0	0	0	Fl.-intolerant, quick	0	3,5±3,5	15,9±12,6	0	-	0	0	0	0
Chilopoda	Lithobiomorpha	Lithobiidae	Lithobius sp.1	Predators	Aboveground	Resident	Fl.-intolerant, slow	0	0	2,1±2,1	0	-	0	0	0	0	-	0	0	0	0
Clitellata	Oligochaeta	Herpobdellidae	Herpobdellidae gen. sp.	Predators	Aboveground	Resident	-	0	0	0	0	-	0	0	0	0	Fl.-intolerant, quick	0	2,1±2,1	0	0
Clitellata	Oligochaeta	Lumbricidae	Allolobophora parva (Eisen, 1874 )	Saprophages	Belowground	Resident	-	0	0	0	0	-	0	0	0	0	Fl.-intolerant, quick	0	0,6±0,4	5±3,5	0
Clitellata	Oligochaeta	Lumbricidae	Aporrectodea calignosa calignosa (Savigny, 1826)	Saprophages	Belowground	Resident	Fl.-intolerant, slow	0	0	0,2±0,2	0	-	0	0	0	0	Fl.-intolerant, quick	0	3,6±2,3	1,3±1,3	13,3±17,4
Clitellata	Oligochaeta	Lumbricidae	Aporrectodea handlirschi (Rosa, 1897)	Saprophages	Belowground	Resident	Fl.-intolerant, slow	0	0	0	2,3±1,2	-	0	0	0	0	-	0	0	0	0
Clitellata	Oligochaeta	Lumbricidae	Dendrobaena mariupolienis mariupolienis(Wyssotzky, 1898)	Saprophages	Belowground	Resident	Fl.-intolerant, slow	0	0	0,2±0,2	0	-	0	0	0	0	-	0	0	0	0
Clitellata	Oligochaeta	Lumbricidae	Dendrobaena scmidti scmidti (Michaelsen, 1907)	Saprophages	Belowground	Resident	Fl.-intolerant, slow	0	0	4,4±3,5	0	-	0	0	0	0	-	0	0	0	0
Clitellata	Oligochaeta	Lumbricidae	Eisenia balatonica (Pop, 1943)	Saprophages	Belowground	Resident	Fl.-intolerant, slow	0	0	0,2±0,2	0	-	0	0	0	0	-	0	0	0	0
Clitellata	Oligochaeta	Lumbricidae	Eisenia nordenskioldi pallida (Malevic, 1956)	Saprophages	Belowground	Resident	-	0	0	0	0	-	0	0	0	0	Fl.-intolerant, slow	0	0	0	2,7±4,6
Clitellata	Oligochaeta	Lumbricidae	Lumbricidae sp. juv.	Saprophages	Belowground	Resident	Fl.-intolerant, slow	0	0	8,6±6,9	3±1,5	Fl.-intolerant, slow	0	0	2±2	0	Fl.-intolerant, quick	0	14±6,7	13,7±12,7	33±9,5
Clitellata	Oligochaeta	Lumbricidae	Lumbricidae sp.1	Saprophages	Belowground	Resident	-	0	0	0	0	Fl.-intolerant, slow	0	0	0,3±0,3	0	-	0	0	0	0
Diplopoda	Chordeumatida	Chordeumatidae	Metamastigophorophyllum sp. juv.	Saprophages	Aboveground	Resident	Fl.-intolerant, slow	0	0	72,2±44,7	7,1±7,1	-	0	0	0	0	-	0	0	0	0
Diplopoda	Julida	Julidae	Cylindroiulus sp. juv.	Saprophages	Aboveground	Resident	Fl.-intolerant, quick	0	7,1±3,5	140,1±134,9	113,2±102,8	-	0	0	0	0	-	0	0	0	0
Diplopoda	Julida	Julidae	Julus sp. juv.	Saprophages	Aboveground	Resident	Fl.-intolerant, quick	0	10,6±10,6	89,2±78,8	3,5±3,5	-	0	0	0	0	-	0	0	0	0
Diplopoda	Julida	Julidae	Megaphyllum rossicum (Timotheew, 1897)	Saprophages	Aboveground	Resident	Fl.-tolerant, quick	3,5±3,5	0	23,4±13,2	21,2±21,2	-	0	0	0	0	-	0	0	0	0
Diplopoda	Polydesmida	Paradoxosomatidae	Strongylosoma kordylamythrum Attems, 1898	Saprophages	Aboveground	Resident	Fl.-intolerant, slow	0	0	8,5±6,2	113,2±113,2	-	0	0	0	0	-	0	0	0	0
Diplopoda	Polydesmida	Polydesmidae	Brachydesmus assimilis Lohmander, 1936	Saprophages	Aboveground	Resident	Fl.-intolerant, slow	0	0	99,8±40,5	145,1±145,1	-	0	0	0	0	-	0	0	0	0
Diplopoda	Polyxenida	Lophoproctidae	Lophoproctus sp.	Saprophages	Aboveground	Resident	Fl.-tolerant, quick	7,1±7,1	17,7±17,7	320,6±46,4	230±82,8	-	0	0	0	0	-	0	0	0	0
Gastropoda	Basommatophora	Lymnaeidae	Radix ussuriensis (Kruglov et Starobogatov, 1989)	Phytophages	Aboveground	Resident	-	0	0	0	0	-	0	0	0	0	Fl.-associated	3,5±3,5	0	0	0
Gastropoda	Stylommatophora	Agriolimacidae	Deroceras caucasicum (Simroth, 1901)	Phytophages	Aboveground	Resident	-	0	0	0	0	-	0	0	0	0	Fl.-intolerant, quick	0	4,2±2,6	3,5±3,5	0
Gastropoda	Stylommatophora	Agriolimacidae	Deroceras reticulatum (O. F. Müller, 1774)	Phytophages	Aboveground	Resident	Fl.-intolerant, slow	0	0	2,1±2,1	0	-	0	0	0	0	-	0	0	0	0
Gastropoda	Stylommatophora	Agriolimacidae	Deroceras reticulatum (O. F. Müller, 1774)	Phytophages	Aboveground	Resident	Fl.-intolerant, slow	0	0	4,2±4,2	7,1±7,1	-	0	0	0	0	-	0	0	0	0
Gastropoda	Stylommatophora	Arionidae	Arion fasciatus (Nilsson, 1823)	Phytophages	Aboveground	Resident	Fl.-intolerant, slow	0	0	0	3,5±3,5	-	0	0	0	0	-	0	0	0	0
Gastropoda	Stylommatophora	Arionidae	Arion sibiricus Simroth, 1901	Phytophages	Aboveground	Resident	-	0	0	0	0	-	0	0	0	0	Fl.-intolerant, quick	0	2,1±2,1	0	0
Gastropoda	Stylommatophora	Cochlicopidae	Cochlicopa lubrica (O.F. Müller, 1774)	Phytophages	Aboveground	Resident	Fl.-intolerant, slow	0	0	4,2±4,2	0	-	0	0	0	0	-	0	0	0	0
Gastropoda	Stylommatophora	Oxychilidae	Perpolita hammonis (Strøm, 1765)	Phytophages	Aboveground	Resident	-	0	0	0	0	-	0	0	0	0	Fl.-intolerant, slow	0	0	3,5±3,5	0
Gastropoda	Stylommatophora	Oxychilidae	Perpolita petronella (Pfeiffer, 1853)	Phytophages	Aboveground	Resident	Fl.-intolerant, slow	0	0	0	3,5±3,5	-	0	0	0	0	-	0	0	0	0
Gastropoda	Stylommatophora	Valloniidae	Vallonia costata (Müller, 1774)	Phytophages	Aboveground	Resident	-	0	0	0	0	-	0	0	0	0	Fl.-intolerant, slow	0	0	7,1±7,1	0
Gastropoda	Stylommatophora	Valloniidae	Vallonia excentrica Sterki, 1893	Phytophages	Aboveground	Resident	Fl.-intolerant, slow	0	0	10,6±6,7	3,5±3,5	-	0	0	0	0	-	0	0	0	0
Gastropoda	Stylommatophora	Valloniidae	Vallonia pulchella (Müller, 1774)	Phytophages	Aboveground	Resident	Fl.-intolerant, slow	0	0	12,7±10,3	7,1±3,5	-	0	0	0	0	Fl.-intolerant, slow	0	0	0	3,5±6,1
Gastropoda	Stylommatophora	Valloniidae	Vallonia sp. (juv)	Phytophages	Aboveground	Resident	Fl.-intolerant, slow	0	0	2,1±2,1	0	-	0	0	0	0	-	0	0	0	0
Insecta	Coleoptera, I	Apionidae	Apionidae gen. sp.	Phytophages	Aboveground	Mobile	Fl.-intolerant, slow	0	0	0	3,5±3,5	Fl.-intolerant, slow	0	0	0	2,7±2,7	-	0	0	0	0
Insecta	Coleoptera, I	Carabidae	Agonum sp.	Predators	Aboveground	Mobile	-	0	0	0	0	-	0	0	0	0	Fl.-intolerant, slow	0	0	0	7,1±12,3
Insecta	Coleoptera, I	Carabidae	Amara sp.	Predators	Aboveground	Mobile	Fl.-intolerant, slow	0	0	4,2±4,2	0	Fl.-intolerant, slow	0	0	2,7±2,7	0	Fl.-intolerant, slow	0	0	0	7,1±12,3
Insecta	Coleoptera, I	Carabidae	Asaphidion sp.	Predators	Aboveground	Mobile	-	0	0	0	0	-	0	0	0	0	Fl.-intolerant, slow	0	0	3,5±3,5	0
Insecta	Coleoptera, I	Carabidae	Badister sp.	Predators	Aboveground	Mobile	Fl.-intolerant, slow	0	0	14,9±12,4	0	Fl.-intolerant, slow	0	0	2,7±2,7	0	-	0	0	0	0
Insecta	Coleoptera, I	Carabidae	Bembidion sp.	Predators	Aboveground	Mobile	Fl.-intolerant, slow	0	0	14,9±14,9	0	-	0	0	0	0	Fl.-intolerant, quick	0	10,6±10,6	0	0
Insecta	Coleoptera, I	Carabidae	Calathus sp.	Predators	Aboveground	Mobile	-	0	0	0	0	Fl.-intolerant, slow	0	0	0	2,7±2,7	-	0	0	0	0
Insecta	Coleoptera, I	Carabidae	Carabidae gen. sp.	Predators	Aboveground	Mobile	Fl.-intolerant, slow	0	0	0	3,5±3,5	-	0	0	0	0	-	0	0	0	0
Insecta	Coleoptera, I	Carabidae	Curthonotus sp.	Predators	Aboveground	Mobile	-	0	0	0	0	Fl.-intolerant, quick	0	3,5±3,5	0	0	-	0	0	0	0
Insecta	Coleoptera, I	Carabidae	Cymindis sp.	Predators	Aboveground	Mobile	-	0	0	0	0	Fl.-intolerant, slow	0	0	0	2,7±2,7	-	0	0	0	0
Insecta	Coleoptera, I	Carabidae	Drypta sp.	Predators	Aboveground	Mobile	-	0	0	0	0	-	0	0	0	0	Fl.-intolerant, slow	0	0	0	3,5±6,1
Insecta	Coleoptera, I	Carabidae	Harpalus sp.	Predators	Aboveground	Mobile	Fl.-intolerant, slow	0	0	2,1±2,1	3,5±3,5	Fl.-intolerant, slow	0	0	5,3±3,1	2,7±2,7	Fl.-intolerant, slow	0	0	3,5±3,5	0
Insecta	Coleoptera, I	Carabidae	Microlestes sp.	Predators	Aboveground	Mobile	Fl.-associated	3,5±3,5	0	0	0	Fl.-intolerant, quick	0	7,1±3,5	0	2,7±2,7	-	0	0	0	0
Insecta	Coleoptera, I	Carabidae	Ophonus sp.	Predators	Aboveground	Mobile	Fl.-intolerant, slow	0	0	2,1±2,1	0	Fl.-intolerant, slow	0	0	0	10,6±10,6	-	0	0	0	0
Insecta	Coleoptera, I	Carabidae	Pterostichus sp.	Predators	Aboveground	Mobile	-	0	0	0	0	-	0	0	0	0	Fl.-intolerant, slow	0	0	0	3,5±6,1
Insecta	Coleoptera, I	Carabidae	Synuchus sp.	Predators	Aboveground	Mobile	-	0	0	0	0	-	0	0	0	0	Fl.-intolerant, quick	0	2,1±2,1	0	3,5±6,1
Insecta	Coleoptera, I	Carabidae	Trechus sp.	Predators	Aboveground	Mobile	Fl.-tolerant, quick	3,5±3,5	0	17±9,3	21,2±21,2	-	0	0	0	0	Fl.-tolerant, quick	3,5±3,5	17±9,8	35,4±15,4	77,8±116,9
Insecta	Coleoptera, I	Chrysomelidae	Chrysomelidae gen. sp.	Phytophages	Aboveground	Mobile	-	0	0	0	0	-	0	0	0	0	Fl.-intolerant, slow	0	0	0	3,5±6,1
Insecta	Coleoptera, I	Chrysomelidae	Halticinae gen. sp.	Phytophages	Aboveground	Mobile	-	0	0	0	0	Fl.-intolerant, slow	0	0	2,7±2,7	0	Fl.-associated	3,5±3,5	0	0	0
Insecta	Coleoptera, I	Clambidae	Clambidae gen. sp.	Saprophages	Aboveground	Mobile	-	0	0	0	0	-	0	0	0	0	Fl.-intolerant, quick	0	2,1±2,1	0	0
Insecta	Coleoptera, I	Coleoptera 01	Coleoptera 01 gen. sp.	Unknown	Unknown	Unknown	Fl.-intolerant, slow	0	0	4,2±4,2	0	Fl.-intolerant, quick	0	10,6±6,1	13,3±6,7	2,7±2,7	-	0	0	0	0
Insecta	Coleoptera, I	Coleoptera 02	Scaphididae gen. sp.	Unknown	Unknown	Unknown	Fl.-intolerant, slow	0	0	2,1±2,1	0	-	0	0	0	0	-	0	0	0	0
Insecta	Coleoptera, I	Coleoptera 03	Coleoptera 03 gen. sp.	Unknown	Unknown	Unknown	Fl.-intolerant, quick	0	3,5±3,5	0	0	-	0	0	0	0	-	0	0	0	0
Insecta	Coleoptera, I	Coleoptera 04	Coleoptera 04 gen. sp.	Unknown	Unknown	Unknown	Fl.-intolerant, slow	0	0	2,1±2,1	0	-	0	0	0	0	-	0	0	0	0
Insecta	Coleoptera, I	Coleoptera 05	Coleoptera 05 gen. sp.	Unknown	Unknown	Unknown	Fl.-intolerant, slow	0	0	4,2±4,2	3,5±3,5	-	0	0	0	0	-	0	0	0	0
Insecta	Coleoptera, I	Coleoptera 06	Lathridiidae gen. sp.	Unknown	Unknown	Unknown	Fl.-intolerant, slow	0	0	2,1±2,1	0	-	0	0	0	0	-	0	0	0	0
Insecta	Coleoptera, I	Coleoptera 07	Nitidulidae gen. sp.	Unknown	Unknown	Unknown	-	0	0	0	0	Fl.-intolerant, quick	0	46±27,6	8±5,1	15,9±12,6	-	0	0	0	0
Insecta	Coleoptera, I	Coleoptera 08	Coleoptera 08 gen. sp.	Unknown	Unknown	Unknown	-	0	0	0	0	Fl.-intolerant, quick	0	14,2±14,2	2,7±2,7	0	-	0	0	0	0
Insecta	Coleoptera, I	Coleoptera 09	Coleoptera 09 gen. sp.	Unknown	Unknown	Unknown	-	0	0	0	0	Fl.-intolerant, quick	0	3,5±3,5	0	0	-	0	0	0	0
Insecta	Coleoptera, I	Coleoptera 10	Coleoptera 10 gen. sp.	Unknown	Unknown	Unknown	-	0	0	0	0	Fl.-intolerant, slow	0	0	15,9±10,2	0	-	0	0	0	0
Insecta	Coleoptera, I	Coleoptera 11	Bruchidae gen. sp.	Unknown	Unknown	Unknown	-	0	0	0	0	Fl.-intolerant, slow	0	0	2,7±2,7	0	Fl.-intolerant, slow	0	0	0	3,5±6,1
Insecta	Coleoptera, I	Coleoptera 12	Coleoptera 12 gen. sp.	Unknown	Unknown	Unknown	-	0	0	0	0	Fl.-intolerant, quick	0	3,5±3,5	2,7±2,7	0	-	0	0	0	0
Insecta	Coleoptera, I	Coleoptera 13	Coleoptera 13 gen. sp.	Unknown	Unknown	Unknown	-	0	0	0	0	Fl.-intolerant, slow	0	0	5,3±3,1	0	-	0	0	0	0
Insecta	Coleoptera, I	Coleoptera 14	Coleoptera 14 gen. sp.	Unknown	Unknown	Unknown	-	0	0	0	0	-	0	0	0	0	Fl.-intolerant, slow	0	0	24,8±24,8	10,6±10,6
Insecta	Coleoptera, I	Coleoptera 15	Coleoptera 15 gen. sp.	Unknown	Unknown	Unknown	-	0	0	0	0	-	0	0	0	0	Fl.-intolerant, slow	0	0	7,1±7,1	0
Insecta	Coleoptera, I	Coleoptera 16	Coleoptera 16 gen. sp.	Unknown	Unknown	Unknown	-	0	0	0	0	-	0	0	0	0	Fl.-intolerant, quick	0	2,1±2,1	0	0
Insecta	Coleoptera, I	Curculionidae	Curculionidae gen. sp.	Phytophages	Aboveground	Mobile	Fl.-intolerant, slow	0	0	0	17,7±17,7	Fl.-intolerant, quick	0	42,5±28,1	0	21,2±11,5	Fl.-intolerant, slow	0	0	3,5±3,5	7,1±12,3
Insecta	Coleoptera, I	Elateridae	Elateridae gen. sp.	Phytophages	Aboveground	Mobile	-	0	0	0	0	Fl.-intolerant, quick	0	3,5±3,5	8±8	0	Fl.-intolerant, slow	0	0	0	3,5±6,1
Insecta	Coleoptera, I	Heteroceridae	Heteroceridae gen. sp.	Saprophages	Belowground	Mobile	-	0	0	0	0	Fl.-intolerant, slow	0	0	2,7±2,7	0	-	0	0	0	0
Insecta	Coleoptera, I	Malachiidae	Malachiidae gen. sp.	Predators	Aboveground	Mobile	-	0	0	0	0	Fl.-intolerant, slow	0	0	0	2,7±2,7	-	0	0	0	0
Insecta	Coleoptera, I	Pselaphidae	Pselaphidae gen. sp.	Saprophages	Aboveground	Mobile	Fl.-intolerant, quick	0	7,1±7,1	0	0	-	0	0	0	0	-	0	0	0	0
Insecta	Coleoptera, I	Ptiliidae	Ptiliidae gen. sp.	Saprophages	Aboveground	Mobile	Fl.-intolerant, slow	0	0	2,1±2,1	0	Fl.-intolerant, quick	0	17,7±9,4	0	0	Fl.-intolerant, quick	0	2,1±2,1	0	3,5±6,1
Insecta	Coleoptera, I	Ptinidae	Ptinidae gen. sp.	Saprophages	Aboveground	Mobile	Fl.-intolerant, slow	0	0	0	3,5±3,5	Fl.-intolerant, quick	0	3,5±3,5	0	0	-	0	0	0	0
Insecta	Coleoptera, I	Scarabaeidae	Aphodius gen. sp.	Phytophages	Aboveground	Mobile	Fl.-tolerant, quick	3,5±3,5	24,8±14,2	0	0	-	0	0	0	0	Fl.-intolerant, slow	0	0	0	3,5±6,1
Insecta	Coleoptera, I	Scarabaeidae	Geotrupinae gen. sp.	Phytophages	Aboveground	Mobile	-	0	0	0	0	-	0	0	0	0	Fl.-intolerant, slow	0	0	3,5±3,5	0
Insecta	Coleoptera, I	Staphylinidae	Staphylinidae gen. sp. 1	Predators	Aboveground	Mobile	Fl.-tolerant, quick	14,2±9,4	81,4±29	89,2±38,1	53,1±31,8	Fl.-tolerant, quick	7,1±7,1	38,9±12,8	26,5±9,2	0	Fl.-tolerant, quick	3,5±3,5	67,9±16	159,2±81,1	191,1±92,5
Insecta	Coleoptera, I	Tenebrionidae	Tenebrionidae gen. sp.	Saprophages	Aboveground	Mobile	Fl.-intolerant, slow	0	0	0	14,2±14,2	-	0	0	0	0	-	0	0	0	0
Insecta	Coleoptera, L	Alleculidae	Alleculidae 1 gen. sp.	Saprophages	Belowground	Mobile	Fl.-intolerant, quick	0	138±138	4,2±4,2	7,1±7,1	-	0	0	0	0	-	0	0	0	0
Insecta	Coleoptera, L	Alleculidae	Alleculidae 2 gen. sp.	Saprophages	Belowground	Mobile	-	0	0	0	0	Fl.-intolerant, slow	0	0	2,7±2,7	0	-	0	0	0	0
Insecta	Coleoptera, L	Buprestidae	Buprestidae gen. sp.	Phytophages	Aboveground	Mobile	-	0	0	0	0	-	0	0	0	0	Fl.-intolerant, slow	0	0	0	7,1±12,3
Insecta	Coleoptera, L	Byrrhidae	Byrrhidae gen. sp.	Saprophages	Belowground	Mobile	Fl.-intolerant, slow	0	0	0	3,5±3,5	-	0	0	0	0	-	0	0	0	0
Insecta	Coleoptera, L	Cantharidae	Cantharidae gen. sp.	Predators	Belowground	Mobile	Fl.-intolerant, quick	0	7,1±3,5	44,6±37,1	74,3±50,2	Fl.-intolerant, quick	0	268,9±263,6	2,7±2,7	0	Fl.-intolerant, slow	0	0	14,2±14,2	0
Insecta	Coleoptera, L	Carabidae	Carabidae gen. sp.	Predators	Aboveground	Mobile	Fl.-intolerant, quick	0	24,8±9,4	239,9±224	31,8±6,1	Fl.-intolerant, quick	0	84,9±64	55,7±20,5	34,5±17	Fl.-tolerant, quick	14,2±14,2	59,4±24,3	56,6±35,9	53,1±21,2
Insecta	Coleoptera, L	Carabidae1	Carabidae1 gen. sp.	Predators	Aboveground	Mobile	Fl.-tolerant, quick	7,1±7,1	67,2±67,2	38,2±33,2	0	-	0	0	0	0	-	0	0	0	0
Insecta	Coleoptera, L	Cerambycidae	Cerambycidae gen. sp.	Phytophages	Aboveground	Mobile	Fl.-intolerant, slow	0	0	6,4±2,6	0	-	0	0	0	0	-	0	0	0	0
Insecta	Coleoptera, L	Chrysomelidae	Chrysomelidae gen. sp.	Phytophages	Aboveground	Mobile	-	0	0	0	0	Fl.-intolerant, quick	0	3,5±3,5	0	0	-	0	0	0	0
Insecta	Coleoptera, L	Cleridae	Cleridae gen. sp.	Predators	Aboveground	Mobile	-	0	0	0	0	Fl.-intolerant, slow	0	0	0	5,3±3,1	-	0	0	0	0
Insecta	Coleoptera, L	Coccinellidae	Coccinellidae gen. sp.	Predators	Aboveground	Mobile	-	0	0	0	0	Fl.-intolerant, slow	0	0	0	5,3±5,3	-	0	0	0	0
Insecta	Coleoptera, L	Curculionidae	Curculionidae gen. sp.	Phytophages	Aboveground	Mobile	Fl.-intolerant, slow	0	0	118,9±40,3	201,7±196,4	Fl.-intolerant, quick	0	38,9±29	13,3±10	37,2±23,9	-	0	0	0	0
Insecta	Coleoptera, L	Elateridae	Elateridae gen. sp.	Predators	Belowground	Mobile	Fl.-intolerant, slow	0	0	4,2±2,6	21,2±12,3	Fl.-tolerant, quick	3,5±3,5	0	2,7±2,7	2,7±2,7	Fl.-intolerant, quick	0	10,6±5,8	42,5±24,5	53,1±36,8
Insecta	Coleoptera, L	Hydrophilidae	Hydrophilidae gen. sp.	Predators	Aboveground	Mobile	-	0	0	0	0	-	0	0	0	0	Fl.-associated	10,6±6,1	0	0	0
Insecta	Coleoptera, L	Lagriidae	Lagriidae gen. sp.	Predators	Aboveground	Mobile	-	0	0	0	0	-	0	0	0	0	Fl.-intolerant, slow	0	0	17,7±17,7	0
Insecta	Coleoptera, L	Lampyridae	Lampyridae gen. sp.	Saprophages	Aboveground	Mobile	Fl.-intolerant, slow	0	0	2,1±2,1	0	-	0	0	0	0	-	0	0	0	0
Insecta	Coleoptera, L	Larvae 11	Coleoptera gen. sp. 11	Unknown	Unknown	Unknown	-	0	0	0	0	-	0	0	0	0	Fl.-intolerant, slow	0	0	10,6±6,1	3,5±6,1
Insecta	Coleoptera, L	Larvae 12 (Staph/Lagriid)	Coleoptera gen. sp. 12	Predators	Aboveground	Mobile	Fl.-intolerant, quick	0	3,5±3,5	10,6±4,7	3,5±3,5	Fl.-intolerant, quick	0	251,2±107,3	0	0	Fl.-intolerant, quick	0	21,2±13	21,2±21,2	17,7±16,2
Insecta	Coleoptera, L	Larvae 01	Coleoptera gen. sp. 01	Unknown	Unknown	Unknown	Fl.-intolerant, quick	0	14,2±14,2	114,6±60,3	14,2±14,2	-	0	0	0	0	-	0	0	0	0
Insecta	Coleoptera, L	Larvae 02	Coleoptera gen. sp. 02	Unknown	Unknown	Unknown	Fl.-intolerant, quick	0	7,1±7,1	36,1±36,1	53,1±53,1	-	0	0	0	0	-	0	0	0	0
Insecta	Coleoptera, L	Larvae 03	Coleoptera gen. sp. 03	Unknown	Unknown	Unknown	Fl.-intolerant, quick	0	67,2±56,9	0	0	-	0	0	0	0	-	0	0	0	0
Insecta	Coleoptera, L	Larvae 04	Coleoptera gen. sp. 04	Unknown	Unknown	Unknown	-	0	0	0	0	-	0	0	0	0	-	0	0	0	0
Insecta	Coleoptera, L	Larvae 05	Coleoptera gen. sp. 05	Unknown	Unknown	Unknown	-	0	0	0	0	Fl.-intolerant, quick	0	77,8±72,6	5,3±3,1	0	-	0	0	0	0
Insecta	Coleoptera, L	Larvae 06	Coleoptera gen. sp. 06	Unknown	Unknown	Unknown	-	0	0	0	0	Fl.-intolerant, quick	0	56,6±30,2	10,6±4,3	8±8	-	0	0	0	0
Insecta	Coleoptera, L	Larvae 07	Coleoptera gen. sp. 07	Unknown	Unknown	Unknown	-	0	0	0	0	Fl.-intolerant, quick	0	17,7±17,7	0	5,3±3,1	-	0	0	0	0
Insecta	Coleoptera, L	Larvae 08	Coleoptera gen. sp. 08	Unknown	Unknown	Unknown	-	0	0	0	0	Fl.-intolerant, quick	0	24,8±24,8	5,3±5,3	23,9±23,9	-	0	0	0	0
Insecta	Coleoptera, L	Larvae 09	Coleoptera gen. sp. 09	Unknown	Unknown	Unknown	-	0	0	0	0	-	0	0	0	0	Fl.-intolerant, quick	0	14,9±4,2	7,1±3,5	7,1±12,3
Insecta	Coleoptera, L	Larvae 10	Coleoptera gen. sp. 10	Unknown	Unknown	Unknown	-	0	0	0	0	-	0	0	0	0	Fl.-intolerant, slow	0	0	0	3,5±6,1
Insecta	Coleoptera, L	Malachiidae	Malachiidae gen. sp.	Predators	Aboveground	Mobile	-	0	0	0	0	Fl.-intolerant, quick	0	7,1±7,1	0	0	-	0	0	0	0
Insecta	Coleoptera, L	Melyridae	Melyridae gen. sp.	Predators	Aboveground	Mobile	-	0	0	0	0	Fl.-intolerant, slow	0	0	0	2,7±2,7	-	0	0	0	0
Insecta	Coleoptera, L	Oedemeridae	Oedemeridae gen. sp.	Saprophages	Aboveground	Mobile	Fl.-intolerant, quick	0	3,5±3,5	0	0	Fl.-intolerant, quick	0	141,5±100,8	2,7±2,7	2,7±2,7	-	0	0	0	0
Insecta	Coleoptera, L	Pupa	Pupa gen. sp.	Unknown	Aboveground	Mobile	Fl.-intolerant, slow	0	0	2,1±2,1	3,5±3,5	-	0	0	0	0	-	0	0	0	0
Insecta	Coleoptera, L	Scarabaeidae	Scarabaeidae gen. sp.	Saprophages	Aboveground	Mobile	Fl.-intolerant, quick	0	7,1±7,1	0	0	Fl.-intolerant, slow	0	0	10,6±10,6	2,7±2,7	Fl.-intolerant, slow	0	0	0	7,1±12,3
Insecta	Coleoptera, L	Staphylinidae	Staphylinidae gen. sp. 2	Predators	Aboveground	Mobile	Fl.-tolerant, quick	7,1±7,1	10,6±0	38,2±30,5	3,5±3,5	Fl.-intolerant, quick	0	10,6±6,1	5,3±3,1	0	Fl.-intolerant, quick	0	4,2±4,2	21,2±12,3	49,5±42,9
Insecta	Coleoptera, L	Staphylinidae	Staphylinidae gen. sp. 3	Predators	Aboveground	Mobile	Fl.-intolerant, quick	0	24,8±24,8	44,6±39,5	212,3±196,6	Fl.-associated	10,6±10,6	0	0	0	-	0	0	0	0
Insecta	Coleoptera, L	Tenebrionidae	Cylindronothus sp.	Saprophages	Aboveground	Mobile	Fl.-intolerant, slow	0	0	72,2±67	53,1±28,1	Fl.-intolerant, slow	0	0	0	2,7±2,7	-	0	0	0	0
Insecta	Coleoptera, L	Tenebrionidae	Tenebrionidae gen. sp.	Saprophages	Aboveground	Mobile	Fl.-intolerant, quick	0	3,5±3,5	0	3,5±3,5	Fl.-intolerant, quick	0	3,5±3,5	23,9±17,5	37,2±26,5	-	0	0	0	0
Insecta	Diptera, L	Anisopodidae	Anisopodidae gen. sp.	Predators	Belowground	Mobile	-	0	0	0	0	Fl.-intolerant, quick	0	7,1±7,1	0	10,6±10,6	Fl.-intolerant, quick	0	2,1±2,1	0	0
Insecta	Diptera, L	Anthomyiidae	Anthomyiidae gen. sp.	Predators	Belowground	Mobile	Fl.-intolerant, quick	0	3,5±3,5	4,2±4,2	0	-	0	0	0	0	-	0	0	0	0
Insecta	Diptera, L	Asilidae	Asilidae gen. sp.	Predators	Belowground	Mobile	Fl.-intolerant, slow	0	0	6,4±6,4	3,5±3,5	Fl.-tolerant, quick	3,5±3,5	14,2±9,4	13,3±13,3	0	Fl.-intolerant, quick	0	27,6±12,8	38,9±29	21,2±28,1
Insecta	Diptera, L	Cecidomyiidae	Cecidomyiidae gen. sp.	Phytophages	Belowground	Mobile	Fl.-intolerant, quick	0	3,5±3,5	31,8±12,1	35,4±25,5	Fl.-tolerant, quick	17,7±17,7	173,4±78,8	87,6±38,1	79,6±40,3	Fl.-intolerant, quick	0	104±69,8	608,6±256,1	120,3±37,3
Insecta	Diptera, L	Ceratopogonidae	Ceratopogonidae gen. sp.	Saprophages	Belowground	Mobile	Fl.-intolerant, slow	0	0	4,2±4,2	0	-	0	0	0	0	Fl.-tolerant, quick	7,1±7,1	8,5±8,5	0	10,6±10,6
Insecta	Diptera, L	Chironomidae	Chironomidae gen. sp.	Saprophages	Belowground	Mobile	Fl.-intolerant, quick	0	17,7±17,7	8,5±6,2	0	Fl.-tolerant, quick	116,8±116,8	3,5±3,5	146±135,4	21,2±9,7	Fl.-tolerant, quick	63,7±58,5	318,5±155,9	38,9±33,8	10,6±10,6
Insecta	Diptera, L	Dolichopodidae	Dolichopodidae gen. sp.	Predators	Belowground	Mobile	-	0	0	0	0	-	0	0	0	0	Fl.-tolerant, quick	7,1±3,5	8,5±6,2	0	3,5±6,1
Insecta	Diptera, L	Drosophilidae	Drosophilidae gen. sp.	Saprophages	Aboveground	Mobile	-	0	0	0	0	Fl.-intolerant, quick	0	10,6±10,6	0	0	-	0	0	0	0
Insecta	Diptera, L	Empididae	Empididae gen. sp.	Predators	Belowground	Mobile	-	0	0	0	0	-	0	0	0	0	Fl.-intolerant, slow	0	0	3,5±3,5	3,5±6,1
Insecta	Diptera, L	Larvae 01	Diptera gen. sp.01	Unknown	Belowground	Mobile	Fl.-tolerant, quick	3,5±3,5	0	2,1±2,1	0	Fl.-intolerant, quick	0	35,4±35,4	2,7±2,7	5,3±5,3	-	0	0	0	0
Insecta	Diptera, L	Larvae 02	Diptera gen. sp.02	Unknown	Belowground	Mobile	-	0	0	0	0	Fl.-intolerant, quick	0	7,1±3,5	0	0	-	0	0	0	0
Insecta	Diptera, L	Larvae 03	Diptera gen. sp.03	Unknown	Belowground	Mobile	-	0	0	0	0	-	0	0	0	0	Fl.-intolerant, quick	0	8,5±5,2	0	0
Insecta	Diptera, L	Lauxaniidae	Lauxaniidae gen. sp.	Saprophages	Aboveground	Mobile	Fl.-tolerant, quick	7,1±3,5	7,1±3,5	0	3,5±3,5	-	0	0	0	0	Fl.-intolerant, quick	0	4,2±2,6	3,5±3,5	0
Insecta	Diptera, L	Limoniidae	Limoniidae gen. sp.	Saprophages	Aboveground	Mobile	Fl.-intolerant, slow	0	0	2,1±2,1	0	-	0	0	0	0	Fl.-associated	3,5±3,5	0	0	0
Insecta	Diptera, L	Muscidae	Muscidae gen. sp.	Saprophages	Belowground	Mobile	Fl.-intolerant, slow	0	0	2,1±2,1	3,5±3,5	Fl.-intolerant, slow	0	0	5,3±5,3	0	Fl.-intolerant, quick	0	2,1±2,1	3,5±3,5	7,1±12,3
Insecta	Diptera, L	Mycetophilidae	Mycetophilidae gen. sp.	Saprophages	Belowground	Mobile	Fl.-intolerant, slow	0	0	6,4±4,2	7,1±3,5	Fl.-intolerant, slow	0	0	0	2,7±2,7	Fl.-intolerant, quick	0	8,5±8,5	35,4±17,7	14,2±16,2
Insecta	Diptera, L	Mydidae	Mydidae gen. sp.	Predators	Belowground	Mobile	-	0	0	0	0	Fl.-intolerant, quick	0	3,5±3,5	0	0	-	0	0	0	0
Insecta	Diptera, L	Psychodidae	Psychodidae gen. sp.	Saprophages	Belowground	Mobile	Fl.-intolerant, slow	0	0	14,9±14,9	0	-	0	0	0	0	Fl.-intolerant, quick	0	17±17	0	3,5±6,1
Insecta	Diptera, L	Pupa	Diptera gen. sp. (Pupa)	Unknown	Belowground	Mobile	-	0	0	0	0	-	0	0	0	0	Fl.-intolerant, quick	0	2,1±2,1	0	0
Insecta	Diptera, L	Rhagionidae	Rhagionidae gen. sp.	Predators	Belowground	Mobile	Fl.-intolerant, slow	0	0	2,1±2,1	0	Fl.-tolerant, quick	7,1±7,1	3,5±3,5	5,3±3,1	2,7±2,7	Fl.-tolerant, quick	7,1±3,5	44,6±29,5	0	31,8±28,1
Insecta	Diptera, L	Scatopsidae	Scatopsidae gen. sp.	Saprophages	Belowground	Mobile	Fl.-intolerant, slow	0	0	4,2±4,2	0	-	0	0	0	0	Fl.-intolerant, quick	0	2,1±2,1	3,5±3,5	0
Insecta	Diptera, L	Stratyomyiidae	Stratyomyiidae gen. sp.	Predators	Aboveground	Mobile	Fl.-intolerant, quick	0	14,2±14,2	0	0	-	0	0	0	0	Fl.-intolerant, quick	0	2,1±2,1	7,1±7,1	7,1±12,3
Insecta	Diptera, L	Tabanidae	Tabanidae gen. sp.	Predators	Belowground	Mobile	-	0	0	0	0	Fl.-intolerant, slow	0	0	8±5,1	0	Fl.-tolerant, quick	10,6±0	4,2±2,6	3,5±3,5	14,2±16,2
Insecta	Diptera, L	Tipulidae	Tipulidae gen. sp.	Saprophages	Belowground	Mobile	-	0	0	0	0	-	0	0	0	0	Fl.-intolerant, slow	0	0	10,6±6,1	0
Insecta	Hemiptera	Cydnidae	Cydnidae gen. sp.	Phytophages	Aboveground	Mobile	Fl.-intolerant, slow	0	0	0	3,5±3,5	Fl.-intolerant, slow	0	0	79,6±79,6	0	-	0	0	0	0
Insecta	Hemiptera	Diaspididae	Diaspididae gen. sp.	Phytophages	Aboveground	Mobile	Fl.-intolerant, slow	0	0	2,1±2,1	0	Fl.-intolerant, slow	0	0	0	8±5,1	Fl.-intolerant, quick	0	2,1±2,1	325,5±293,8	176,9±297,3
Insecta	Hemiptera	Hemiptera	Hemiptera juv. gen. sp4	Phytophages	Aboveground	Mobile	-	0	0	0	0	Fl.-intolerant, slow	0	0	2,7±2,7	0	-	0	0	0	0
Insecta	Hemiptera	Hemiptera sp1	Hemiptera juv. gen. sp1	Phytophages	Aboveground	Mobile	-	0	0	0	0	Fl.-intolerant, slow	0	0	10,6±10,6	0	-	0	0	0	0
Insecta	Hemiptera	Hemiptera sp2	Hemiptera juv. gen. sp2	Phytophages	Aboveground	Mobile	-	0	0	0	0	Fl.-intolerant, slow	0	0	0	2,7±2,7	-	0	0	0	0
Insecta	Hemiptera	Hemiptera sp3	Hemiptera juv. gen. sp3	Phytophages	Aboveground	Mobile	-	0	0	0	0	Fl.-intolerant, quick	0	3,5±3,5	0	0	-	0	0	0	0
Insecta	Hemiptera	Hemiptera sp4 (Lygaeidae??)	Hemiptera sp4 juv.	Phytophages	Aboveground	Mobile	Fl.-tolerant, quick	7,1±3,5	7,1±3,5	38,2±17,6	7,1±7,1	Fl.-intolerant, quick	0	3,5±3,5	8±5,1	0	-	0	0	0	0
Insecta	Hemiptera	Hemiptera sp5	Hemiptera juv. gen. sp5	Phytophages	Aboveground	Mobile	-	0	0	0	0	-	0	0	0	0	Fl.-intolerant, slow	0	0	0	3,5±6,1
Insecta	Hemiptera	Lygaeidae	Lygaeidae gen. sp.	Saprophages	Aboveground	Mobile	Fl.-intolerant, slow	0	0	0	31,8±31,8	Fl.-intolerant, quick	0	3,5±3,5	0	0	-	0	0	0	0
Insecta	Hemiptera	Miridae	Miridae gen. sp.	Phytophages	Aboveground	Mobile	-	0	0	0	0	Fl.-intolerant, slow	0	0	0	2,7±2,7	-	0	0	0	0
Insecta	Hemiptera	Nabidae	Nabidae gen. sp.	Phytophages	Aboveground	Mobile	Fl.-intolerant, slow	0	0	2,1±2,1	0	-	0	0	0	0	-	0	0	0	0
Insecta	Hemiptera	Reduviidae	Reduviidae gen. sp.	Predators	Aboveground	Mobile	Fl.-intolerant, slow	0	0	2,1±2,1	0	-	0	0	0	0	-	0	0	0	0
Insecta	Hemiptera	Scutelleridae	Scutelleridae gen. sp.	Phytophages	Aboveground	Mobile	Fl.-intolerant, slow	0	0	0	7,1±3,5	-	0	0	0	0	-	0	0	0	0
Insecta	Hemiptera	Tingidae	Tingidae gen. sp.	Phytophages	Aboveground	Mobile	Fl.-intolerant, slow	0	0	0	7,1±7,1	Fl.-intolerant, slow	0	0	0	10,6±10,6	-	0	0	0	0
Insecta	Homoptera	Aphidoidea	Aphidoidea gen. sp.	Phytophages	Aboveground	Mobile	Fl.-tolerant, quick	7,1±7,1	14,2±14,2	36,1±18,9	17,7±17,7	Fl.-intolerant, quick	0	484,8±479,5	2,7±2,7	55,7±24,7	Fl.-intolerant, quick	0	2,1±2,1	31,8±26,7	205,2±188,8
Insecta	Homoptera	Cicadellidae	Cicadellidae gen. sp.	Phytophages	Aboveground	Mobile	Fl.-intolerant, slow	0	0	10,6±4,7	7,1±7,1	Fl.-intolerant, quick	0	10,6±6,1	5,3±5,3	15,9±6,9	Fl.-tolerant, quick	3,5±3,5	2,1±2,1	35,4±35,4	0
Insecta	Homoptera	Coccidae	Coccidae gen. sp.	Phytophages	Aboveground	Mobile	Fl.-intolerant, slow	0	0	0	14,2±9,4	Fl.-intolerant, slow	0	0	2,7±2,7	241,5±241,5	Fl.-intolerant, slow	0	0	3,5±3,5	0
Insecta	Lepidoptera	Geometridae	Geometridae gen. sp.	Phytophages	Aboveground	Mobile	Fl.-intolerant, slow	0	0	0	3,5±3,5	Fl.-intolerant, quick	0	3,5±3,5	0	0	-	0	0	0	0
Insecta	Lepidoptera	Lymantriidae	Lymantriidae gen. sp.	Phytophages	Aboveground	Mobile	Fl.-intolerant, slow	0	0	0	3,5±3,5	-	0	0	0	0	-	0	0	0	0
Insecta	Lepidoptera	Noctuidae	Noctuidae gen. sp.	Phytophages	Aboveground	Mobile	Fl.-tolerant, quick	3,5±3,5	10,6±6,1	0	0	Fl.-intolerant, slow	0	0	2,7±2,7	18,6±12,5	Fl.-intolerant, slow	0	0	3,5±3,5	17,7±22,1
Insecta	Lepidoptera	Pyralidae	Pyralidae gen. sp.	Phytophages	Aboveground	Mobile	-	0	0	0	0	Fl.-intolerant, slow	0	0	0	37,2±30,5	-	0	0	0	0
Insecta	Orthoptera	Tettigoniidae	Tettigoniidae gen. sp. juv.	Predators	Aboveground	Mobile	Fl.-intolerant, quick	0	3,5±3,5	0	0	-	0	0	0	0	-	0	0	0	0
Insecta	Psocoptera	Mesopsocidae	Mesopsocidae gen. sp.	Saprophages	Aboveground	Mobile	Fl.-intolerant, slow	0	0	2,1±2,1	0	Fl.-intolerant, quick	0	3,5±3,5	0	0	-	0	0	0	0
Insecta	Thysanoptera	Phlaeothripidae	Phlaeothripidae gen. sp.	Phytophages	Aboveground	Mobile	Fl.-tolerant, quick	3,5±3,5	0	82,8±74,9	31,8±31,8	Fl.-intolerant, quick	0	49,5±34,9	5,3±5,3	2,7±2,7	Fl.-intolerant, quick	0	2,1±2,1	46±9,4	10,6±10,6
Insecta	Thysanoptera	Thripidae	Thripidae gen. sp.	Phytophages	Aboveground	Mobile	Fl.-tolerant, quick	3,5±3,5	0	8,5±5,2	24,8±19,7	Fl.-intolerant, quick	0	0	0	2,7±2,7	-	0	0	0	0
Malacostraca	Isopoda	Armadillidiidae	Armadillidium azerbaidshanum Schmalfuss, 1990	Saprophages	Aboveground	Resident	-	0	0	0	0	Fl.-intolerant, quick	0	3,5±3,5	0	0	-	0	0	0	0
Malacostraca	Isopoda	Armadillidiidae	Armadillidium vulgare Latreille, 1804	Saprophages	Aboveground	Resident	Fl.-intolerant, slow	0	0	6,4±6,4	0	-	0	0	0	0	-	0	0	0	0
Malacostraca	Isopoda	Cylisticidae	Cylisticus sp.	Saprophages	Aboveground	Resident	Fl.-intolerant, slow	0	0	2,1±2,1	84,9±79,7	-	0	0	0	0	-	0	0	0	0
Malacostraca	Isopoda	Cylisticidae	Parcylisticus dentifrons (Budde-Lund, 1885)	Saprophages	Aboveground	Resident	-	0	0	0	0	Fl.-intolerant, slow	0	0	2,7±2,7	0	-	0	0	0	0
Malacostraca	Isopoda	Ligiidae	Ligidium sp.	Saprophages	Aboveground	Resident	Fl.-intolerant, slow	0	0	8,5±8,5	0	-	0	0	0	0	-	0	0	0	0
Malacostraca	Isopoda	Trachelipodidae	Trachelipus sp.	Saprophages	Aboveground	Resident	Fl.-intolerant, slow	0	0	36,1±20,3	3,5±3,5	-	0	0	0	0	-	0	0	0	0
Malacostraca	Isopoda	Trichoniscidae	Haplophthalmus danicus Budde-Lund, 1879	Saprophages	Aboveground	Resident	Fl.-intolerant, slow	0	0	2,1±2,1	0	-	0	0	0	0	-	0	0	0	0
	* L - larvae, I - imagoes					**						Fl.-associated – flood-associated
												Fl.-tolerant, quick – flood-tolerant quick recolonizers;
												Fl.-intolerant, quick – flood-intolerant quick recolonizers;
												Fl.-intolerant, slow – flood-intolerant slow recolonizers
